# Supplementary material for: Snapshot Study on the Value of Omentoplasty in Abdominoperineal Resection with Primary Perineal Closure for Rectal Cancer
Source: Ann Surg Oncol. 2017 Dec 12;25(3):729–36. doi: 10.1245/s10434-017-6273-9 (PMC5814519; doi:10.1245/s10434-017-6273-9)
Supplement: Supplementary file 2 — Supplementary material 2 (XLS 47 kb) [file 10434_2017_6273_MOESM2_ESM.xls]

## Sheet: Blad1
Hospital	Laste Name	Initials
Antoni van Leeuwenhoek	Aalbers	A.
Slotervaart	Acherman	Y.
MC Zuiderzee	Algie	G.D.
Gemini Ziekenhuis	Alting von Geusau	B
Meander MC	Amelung	F
Institute of Clinical Sciences, Sahlgrenska Academy, University of Gothenburg, Sahlgrenska University Hospital/Östra, Gothenburg, Sweden	Andersson	J.
Institute of Clinical Sciences, Sahlgrenska Academy, University of Gothenburg, Sahlgrenska University Hospital/Östra, Gothenburg, Sweden	Angenete	E.
kennemer gasthuis	Aukema	T.S.
TREANT ZORGGROEP (refaja)	Bakker	I.S.
Albert Schweitzer	Bartels	S.A.
Gelre Ziekenhuis Zutphen	Basha	S
HagaZiekenhuis	bastiaansen	A.J.N.M.
Atrium-Orbis	Belgers	E
Wilhelmina ziekenhuis	Bleeker	W.
MC Haaglanden + Bronovo	Blok	J.
Zaans medisch Centrum	Boer den	F.C.
VU Medisch Centrum	Bonjer	HJ
Deventer Ziekenhuis	Bosker	R.J.I
Maastricht UMC	Bosmans	J.W.
Westfries Gasthuis	Boute	M.c.
Maastricht UMC	Bouvy	N.D.
Wilhelmina ziekenhuis	Bouwman	H
Erasmus MC	Brandt-Kerkhof	A
Catherina	Brinkman	D.J.
Slotervaart	Bruin	S.
Gelre Apeldoorn	Bruns	E.R.J.
UMC Utrecht	Burbach	J.P.M.
Erasmus MC	Burger	J.W.
Elisabeth Twee Steden Ziekenhuis	Clermonts	S.
Maasstad ziekenhuis	Coene	P.P.L.O.
Diaconessenhuis Meppel	Compaan	c
Meander MC	Consten	E.C.J.
VU Medisch Centrum	Cuesta	M.A.
LUMC	Darbyshire	T.
IJsselland	de Graaf	E.J.R
Lange land ziekenhuis Zoetermeer	de Groot	I.
VU Medisch Centrum	de Lange-de Klerk	E.S.M.
Admiraal de ruyter ziekenhuis	De vos tot Nederveen cappel	R.J.L
RadboudUMC	de Wilt	J.H.W.
VU Medisch Centrum	Deijen	C.L.
Reinier de Graaf Gasthuis	Dekker	J.W.T.
Rode kruis beverwijk	Demirkiran (chirurg)	A
Maastricht Medisch Centrum	Den Dulk	M
Laurentius Ziekenhuis	Derkx-Hendriksen	M
Zuwe hofpoort	Dijkstra	FR
Northwest Clinics	Dunker	M.S.
Spaarne Ziekenhuis	Eijsbouts	Q.E.
Bravis Ziekenhuis	Fabry	H
Maasziekenhuis Pantein	Ferenschild	F.
St jansdal	Foppen	J.W.
Diakonessenhuis Utrecht	Furnée	E.J.B
Caritas Krankenhaus St Josef, Regensburg, Germany	Fürst	A.
OLVG	Gerhards	M.F.
MCH-Bronovo	gerven	P.
AMC	Gooszen	J.A.H.
AMC	Gooszen	J.A.H.
Groene Hart ziekenhuis	Govaert	J.A.
Reinier de Graaf Gasthuis	Haen	R
Institute of Clinical Sciences, Sahlgrenska Academy, University of Gothenburg, Sahlgrenska University Hospital/Östra, Gothenburg, Sweden	Haglind	E.
Westfries Gasthuis	Harlaar	J.J.
Maasstad ziekenhuis	harst	E.
UMCG	havenga	K.
Laurentius Ziekenhuis	Heemskerk	J.
Bravis Ziekenhuis	Heeren	J.F.
Lange land ziekenhuis Zoetermeer	Heijnen	B.
Waterlandziekenhuis Purmerend	Heres	P
Medisch centrum Leeuwarden	Hoff	C.
Maasstad ziekenhuis	Hogendoorn	W
Slingeland Ziekenhuis	Hoogland	P
MC Haaglanden + Bronovo	Huijbers	A.
Bethesda	Jan van der Wolde	J
VieCuri Medisch Centrum	Janssen	P
Maastricht UMC	Jongen	A.C.
Erasmus MC	Jonker	F.H.
Antoni van Leeuwenhoek	Karthaus	E.G.
MC Zuiderzee	Keijzer	A.
Gelre Ziekenhuis Zutphen	Ketel	J.M.A
Medisch spectrum Twente	Klaase	J.
Bethesda	Kloppenberg	F.W.H.
Alrijne Ziekenhuis Leiderdorp	Kool	M.E.
Vlietland ziekenhuis	Kortekaas	R
Gelderse vallei	Kruyt	P.M.
Admiraal de ruyter ziekenhuis	Kuiper	J.T.
Hospital Clinic I Provincial de Barcelona, Barcelona, Spain	Lacy	A.M.
Albert Schweitzer	Lamme	B
Havenziekenhuis	Lange	J.F.
SJG Weert	Lettinga	T.
Jeroen Bosch Ziekenhuis	Lips	D.J
Beatrix Ziekenhuis Gorinchem	Logeman	F.
ZGT Almelo & Hengelo	Lutke Holzik	M. F
Antoni van Leeuwenhoek	Madsen	E.
Diaconessenziekenhuis Leiden	Mamound	A
Flevoziekenhuis	Marres	C.C
ZGT ALmelo	Masselink	I
Isala Klinieken	Meerdink	M.
Havenziekenhuis	Menon	A.G.
HagaZiekenhuis	Mieog	J.S.
Amphia Ziekenhuis	Mierlo	D.
Zaans medisch Centrum	Mik de	S.M.L.
Alrijne Ziekenhuis Leiderdorp	Neijenhuis	P.A.
St. Fransciscus	Nonner	J.
Admiraal de ruyter ziekenhuis	Oostdijk	M.
kennemer gasthuis	Oosterling	S.J.
Albert Schweitzer	Paul	P.m.P
LUMC	Peeters	K.C.M.J.
UMCG	Pereboom	I.T.A.
Canisius Wilheina Ziekenhuis	Polat	F
Waterlandziekenhuis Purmerend	Poortman	P
Medisch spectrum Twente	raber	M
Rode kruis beverwijk	Reiber	B.M.M.
Beatrix Ziekenhuis Gorinchem	Renger	R.J.
Herlev Hospital, Department of Surgery, University of Copenhagen, Copenhagen, Denmark	Rosenberg	J.
Catharina ZHS Eindhoven	Rutten	H.J
Laurentius Ziekenhuis	Rutten	A
Diaconessenhuis Meppel	Schaapman	R
Rijnstate Zh Arnhem	Scheer	M.
Bernhoven Ziekenhuis	Schoonderwoerd	L
Atrium-Orbis	SChouten	N.
Spaarne Ziekenhuis	Schreuder	A.M.
Northwest Clinics	Schreurs	W.H.
Gelderse vallei	Sietses	C.
Catharina ZHS Eindhoven	Simkens	G.A.
Maxima Medisch Centrum	Slooter	G.D.
OLVG	Sluijmer	H.C.E
Diakonessenhuis Utrecht	Smakman	N
MC Zuiderzee	Smeenk	R
LUMC	Snijders	H.S.
Westfries Gasthuis	Sonneveld	D.J.A.
Gemini Ziekenhuis	Spaansen	B
Rijnstate Zh Arnhem	Spillenaar Bilgen	E.J.
St antoninus	steller	E.
HagaZiekenhuis	Steup	W.H.
Waterlandziekenhuis Purmerend	Steur	C.
Rijnstate Zh Arnhem	Stortelder	E.
VU medisch Centrum	Straatman	J.
Sint Lucas Andreas	Swank	H. A
Deventer Ziekenhuis	ten Berge	H.A
Vlietland ziekenhuis	ten hoeve	H.G.
St antoninus	ter riele	W.W
St jansdal	Thorensen	I.M.
Van Weel Bethesda	Tip-Pluijm	B.
Ikazia	Toorenvliet	B.R.
Groene Hart ziekenhuis	Tseng	L.
VU medisch Centrum	Tuynman	J.B.
Atrium-Orbis	van bastelaar	J.
OLVG	van beek	S.C.
Leids Universitair Medisch Centrum	van de Velde	C.J.
Flevoziekenhuis	van de Ven	A.W.H.
Bernhoven Ziekenhuis	van de Weijer	M.A.J
Alrijne Ziekenhuis Leiderdorp	Van den Berg	C
Zuwe hofpoort	van den Bosch	I
St jansdal	van der Bilt	J.D.W
TREANT ZORGGROEP (Refaja)	van der Hagen	S.J.
Dirksland	van der hul	R.
Amphia Ziekenhuis	van der Schelling	G.
St. Fransciscus	Van der Spek	A.
VU medisch Centrum	Van der Wielen	N.
Gelre Apeldoorn	van Duijvendijk	P.
Medisch spectrum Twente	van duyn	E
Bravis Ziekenhuis	van Eekelen	C
SJG Weert	van Essen	J.A.
Amstelland	van gangelt	K
TergooiZiekenhuis	van Geloven	A.A.W
UMC Utrecht	Van Grevenstein	W.M.U.
St antoninus	van kessel	C
Elisabeth Twee Steden Ziekenhuis	van Loon	Y.T.
Slotervaart	Van Rijswijk	A.
Maxima Medisch Centrum	van Rooijen	S.J
Academisch Medisch Centrum	van Rossem	c.c.
Ommelander Ziekenhuis Groep	van sprundel	T.
Ikzaia	van Steensel	L
Sint Lucas Andreas	van Tets	W.F.
Isala Klinieken	Van Westreenen	H.L.
Amstelland	Veltkamp	S
Jeroen Bosch Ziekenhuis	Verhaak	T.
Meander MC	Verheijen	P.M
Diaconessenhuis Meppel	Versluis-Ossenwaarde	L
Canisius	Vijfhuize	S.
IKAZIA	Vles	W.J.
kennemer gasthuis	Voeten	S.
VieCuri Medisch Centrum	Vogelaar	F.J.
St. Fransciscus	Vrijland	W.W
TergooiZiekenhuis	Westerduin	E.
MC Haaglanden + Bronovo	westerterp	M.e.
Maxima Medisch Centrum	Wetzel	M
Medisch centrum Leeuwarden	Wevers	K.
Slingeland Ziekenhuis	Wiering	B
Amphia Ziekenhuis	Witjes	A.C.
Antoni van Leeuwenhoek	Wouters	M. W.
RadboudUMC	Yauw	S.T.K.
IJsselland	Zeestraten	E.C.
Elisabeth Twee Steden Ziekenhuis	Zimmerman	D.D.
Medisch centrum Leeuwarden	Zwieten	T.
